# Supplementary material for: Actinotignum schaalii: Relation to Concomitants and Connection to Patients’ Conditions in Polymicrobial Biofilms of Urinary Tract Catheters and Urines
Source: Microorganisms. 2021 Mar 23;9(3):669. doi: 10.3390/microorganisms9030669 (PMC8004716; doi:10.3390/microorganisms9030669)
Supplement: Supplementary file 1 [file microorganisms-09-00669-s001.zip]

Archive with 2 entries (2 files):
- Supplementary_figures_proofread.pdf
- Supplementary_Tables_proofread.xlsx
